# Supplementary material for: Systematic Understanding of Mechanisms of a Chinese Herbal Formula in Treatment of Metabolic Syndrome by an Integrated Pharmacology Approach
Source: Int J Mol Sci. 2016 Dec 16;17(12):2114. doi: 10.3390/ijms17122114 (PMC5187914; doi:10.3390/ijms17122114)
Supplement: Supplementary file 1 [file ijms-17-02114-s001.xlsx]

## Sheet: Table S1
Table S1. 110 prioritized compounds wdd.
Structure	human intestinal level	aqueous solubility level
CC3(C)OC=2C=CC=1C=C(COC=1C=2C=C3)C=4C=CC(=CC=4O[H])O[H]	0	2
O=C3C=2C=CC=1OC(C)(C)C=CC=1C=2OC[C@@]3([H])C=4C=CC(=CC=4O[H])O[H]	0	2
COC=1/C=C(/O[H])C(=CC=1)[C@@]4([H])COC=3C=2C=CC(C)(C)OC=2C=CC=3C4=O	0	2
O=C2OC=1C=C(C=CC=1/C=C2/C=3C=CC(O[H])=C4C=CC(C)(C)OC=34)O[H]	0	2
O=C2OC=1C=C(/C=C(/OC)C=1/C=C2/C=4C=CC=3OC(C)(C)CCC=3C=4OC)O[H]	0	2
CC(C)=CCC=1C(O[H])=C(C=CC=1O[H])[C@@]3([H])COC=2C=C(/C=C(/O[H])C=2C3=O)O[H]	1	2
O=C(O[H])[C@]([H])(CCC(=C)C(C)(C)O[H])[C@]4([H])[C@@]3(C)CC=C1C(=CC[C@]2([H])[C@]1(C)CCC(=O)C2(C)C)[C@]3(C)C[C@@]4([H])O[H]	1	2
O=C(O[H])[C@]([H])(CCC(=C)C(C)(C)[H])[C@]4([H])[C@@]3(C)CC=C1C(=CC[C@]2([H])[C@]1(C)CC[C@]([H])(O[H])C2(C)C)[C@]3(C)[C@@]([H])(O[H])[C@@]4([H])O[H]	1	2
O=C5C[C@@]1([H])[C@](COC1(C)C)([C@@]6([H])CC[C@]3(C)[C@@]2(O[C@]2([H])C(=O)O[C@@]3([H])C4=COC=C4)[C@@]56C)[C@@]([H])(CC(=O)O[H])O[H]	1	3
CC=2OC=1C(=C/C=C(/O[H])C=1OC(=O)C)C(=O)C=2C=3C=CC=CC=3	0	2
CC(C)=CCC=2C=1O[C@@]([H])(CC(=O)C=1C(=CC=2O[H])O[H])C=3C=CC=CC=3	0	2
O=C1C(=COC=2C=C(C=CC1=2)O[H])C=4C=CC=3OC(C)(C)C=CC=3C=4O[H]	0	2
O=C1C[C@@]([H])(OC=2C=C(C=CC1=2)O[H])C=3C=CC(=CC=3)O[C@]4([H])O[C@]([H])(CO[H])[C@@]([H])(O[H])[C@]([H])(O[H])[C@@]4([H])O[H]	2	3
CC(C)=CCC=2C(O[H])=C(C/C=C(\C)C)C=1OC=C(C(=O)C=1C=2O[H])C=3/C=C(/O[H])C(=CC=3)O[H]	2	2
CC(C)=CCC=2C(O[H])=C(C/C=C(\C)C)C=1OC=C(C(=O)C=1C=2O[H])C=3C=CC(=CC=3)O[H]	2	2
O=C6C[C@@]2([H])[C@@]1(COC(=O)C[C@]1([H])OC2(C)C)[C@@]7([H])CC[C@]4(C)[C@@]3(O[C@]3([H])C(=O)O[C@@]4([H])C5=COC=C5)[C@@]67C	0	2
O=C(O[H])[C@@]5(C)CC[C@]4(C)CC[C@]1(C)C(=CC(=O)[C@@]2([H])[C@]1(CC[C@]3([H])[C@]2(C)CC[C@]([H])(O[H])C3(C)C)CO[H])[C@]4([H])C5	1	2
CC(C)=CCC=2C=1OC=C(C(=O)C=1C(=CC=2O[H])O[H])C=3C=CC(=CC=3)OC	0	2
O=C1C=C(OC=2/C=C(/O[H])C(C/C=C(\C)C)=C(O[H])C1=2)C=3/C=C(/O[H])C(=CC=3)O[H]	1	2
CC(C)=CCC=2C=1OC=C(C(=O)C=1C(=CC=2O[H])O[H])C=3/C=C(/O[H])C(=CC=3)O[H]	1	2
CC4(C)OC=1C(=CC(=CC=1O[H])C3=COC=2C=C(/C=C(/O[H])C=2C3=O)O[H])C=C4	0	2
O=C1C[C@@]([H])(OC=2/C=C(/O[H])C(C/C=C(\C)C)=C(O[H])C1=2)C=3/C=C(/O[H])C(=CC=3)O[H]	1	2
O=C1C=3C(O/C=C1/C=2C=CC(=CC=2)O[H])=C(C/C=C(\C)C)C(=CC=3O[H])O[H]	0	2
CC3(C)OC=2/C=C(/O[H])C(C/C=C(\C)C)=C(CCC=1/C=C(/O[H])C(=CC=1)O[H])C=2C[C@]3([H])O[H]	1	2
CC(C)=CCC=3C(O[H])=C(C/C=C(\C)C)C=2CCC=1/C=C(/O[H])C(=CC=1C=2C=3O[H])O[H]	2	2
CC(C)=CCC=1C(O[H])=C2C(=CC=1O[H])OC(=CC2=O)C=3/C=C(/C/C=C(\C)C)C(=CC=3)O[H]	2	2
CC(C)=CCC=1C=C(C=CC=1O[H])C3=COC=2/C=C(/O[H])C(C/C=C(\C)C)=C(O[H])C=2C3=O	2	2
O=C(/C=C/C=1C=C(C(=CC=1OC)O[H])C(C)(C)C=C)C=2C=CC(=CC=2)O[H]	0	2
CC(C)=CCC=1C=C(C=CC=1O[H])[C@]2([H])CC(=O)C=3C(O2)=CC(=CC=3O[H])O[H]	0	2
O=C(O[H])[C@@]([H])(CC/C=C(\C)C)[C@]3([H])[C@@]2(C)CC=C1C(=CC[C@@]([H])(C(C)=C)[C@]1(C)CCC(=O)O[H])[C@]2(C)C[C@@]3([H])O[H]	2	2
O=C1C(=COC=2C=C(C=CC1=2)O[H])C=3C(OC)=C(C/C=C(\C)C)C(=CC=3O[H])O[H]	0	2
CC(C)=CCC=2C=1O[C@@]([H])(CC(=O)C=1C(=CC=2O[H])O[H])C=3/C=C(/C/C=C(\C)C)C(=CC=3)O[H]	2	2
O=C1C(=COC=2C=C(C=CC1=2)O[H])C=4C(OC)=C3CCC(C)(C)OC3=CC=4O[H]	0	2
CC2(C)OC=1/C=C(/O[H])C(=CC=1C=C2)C(=O)CC(=O)C=3C=CC(=CC=3)O[H]	0	2
COC=3/C=C(/O[H])C1=C(O[C@@]([H])(CC1=O)C=2C=CC=CC=2)C=3C/C=C(\C)C	0	2
CC(C)=CCC=1C=C(C=CC=1O[H])C(=O)CC(=O)C=3C=C2C=CC(C)(C)OC2=CC=3O[H]	1	2
CC2(C)OC=1C=CC(=CC=1C=C2)C(=O)CC(=O)C=3/C=C(/C/C=C(\C)C)C(=CC=3O[H])O[H]	1	2
CC2(C)OC=1/C=C(/O[H])C(=CC=1C=C2)C(=O)CC(=O)C=4C=C3C=CC(C)(C)OC3=CC=4	0	2
COC=1/C=C(/O[H])C(=CC=1)[C@]4([H])CC=3C=CC=2OC(C)(C)C=CC=2C=3OC4	0	2
O=C4C[C@]6([H])[C@@](C)([C@@]5([H])CC[C@]2(C)[C@]1(O[C@@]1([H])C(=O)O[C@@]2([H])C3=COC=C3)[C@@]45C)[C@]([H])(CC(=O)OC6(C)C)O[H]	0	2
O=C5C[C@@](C)([C@@]4([H])CC[C@]2(C)[C@]1(O[C@@]1([H])C(=O)O[C@@]2([H])C3=COC=C3)[C@]4(C)[C@@]5([H])O[H])[C@@]([H])(CC(=O)OC)O[H]	1	3
O=C5[C@@]6([H])[C@@](C)([C@@]4([H])CC[C@]2(C)[C@]1(O[C@@]1([H])C(=O)O[C@@]2([H])C3=COC=C3)[C@]4(C)[C@@]5([H])O[H])[C@@]([H])(OC6(C)C)CC(=O)OC	0	2
O=C4C[C@]6([H])[C@@](C)([C@@]5([H])CC[C@]2(C)[C@]1(O[C@@]1([H])C(=O)O[C@@]2([H])C3=COC=C3)[C@@]45C)[C@]([H])(CC(=O)OC6(C)C)OC(=O)C	0	2
O=C4C(O[H])=C6[C@@](C)([C@@]5([H])CC[C@]2(C)[C@]1(O[C@@]1([H])C(=O)O[C@@]2([H])C3=COC=C3)[C@@]45C)[C@@]([H])(OC6(C)C)CC(=O)OC	0	2
O=C6C[C@]2([H])[C@@]1(COC(=O)C[C@]1([H])OC2(C)C)[C@@]7([H])CC[C@]4(C)[C@]3(O[C@@]3([H])C(=O)O[C@@]4([H])C5=COC=C5)[C@@]67C	0	2
CC(C)=CCC=2C(=CC=1OC[C@]([H])(C(=O)C=1C=2O[H])C=3C=CC(=CC=3O[H])O[H])OC	0	2
CC(C)=CCC=1C(O[H])=C(C=CC=1O[H])[C@]2([H])COC=3C(C2=O)=C(/C=C(/O[H])C=3C/C=C(\C)C)O[H]	2	2
CC(C)([H])C=CC=2C=1O[C@@]([H])(CC(=O)C=1C(=CC=2O[H])O[H])C=3C=CC=CC=3	0	2
O=C1C[C@]([H])(OC=2/C=C(/O[H])C(C/C=C(\C)C)=C(O[H])C1=2)C=3C=CC=CC=3	0	2
CC(C)=CCC=1C=C(C=CC=1O[H])[C@]2([H])CC(=O)C=3C(O2)=CC(=CC=3O[H])O[H]	0	2
O=C2OC=1/C=C(/O[H])C(C/C=C(\C)C)=C(OC)C=1/C=C2/C=3C=CC(=CC=3O[H])O[H]	1	2
O=C1C(O[H])=C(OC=2C=C(/C=C(/O[H])C1=2)O[H])C=3/C=C(/C/C=C(\C)C)C(=CC=3)O[H]	0	2
CC4(C)OC=1C(=CC(=CC=1O[H])[C@@]3([H])COC=2C=C(/C=C(/OC)C=2C3=O)O[H])C=C4	0	2
CC(C)(O[H])C(=C)CC[C@@]([H])(C(=O)O[H])[C@]3([H])[C@@]2(C)CC=C1C(=CC[C@@]([H])(C=C)[C@]1(C)CCC(=O)OC)[C@]2(C)C[C@@]3([H])O[H]	1	2
O=C(O[H])[C@]([H])(CCC(=C)C(C)(C)O[H])[C@]3([H])[C@@]2(C)CC=C1C(=CC[C@@]([H])(C=C)[C@]1(C)CCC(=O)O[H])[C@]2(C)C[C@@]3([H])O[H]	2	2
COC=1C=CC(=CC=1)C3=COC=2C=C(C=CC=2C3=O)O[C@]4([H])O[C@]([H])(CO[H])[C@@]([H])(O[H])[C@]([H])(O[H])[C@@]4([H])O[H]	1	3
O=C5[C@@]6([H])[C@@](C)([C@@]4([H])CC[C@]2(C)[C@@]1(O[C@]1([H])C(=O)O[C@@]2([H])C3=COC=C3)[C@]4(C)[C@@]5([H])O[H])[C@@]([H])(CC(=O)OC6(C)C)O[H]	1	2
O=C4C[C@]([H])([C@@](C)([C@@]5([H])CC[C@]2(C)[C@@]1(O[C@]1([H])C(=O)O[C@@]2([H])C3=COC=C3)[C@@]45C)[C@@]([H])(CC(=O)OC)O[H])C(C)(C)O[H]	1	3
O=C5[C@@]4(C)[C@@]13O[C@]1([H])C(=O)O[C@@]([H])(C2=COC=C2)[C@]3(C)CC[C@]4([H])[C@]6(C)[C@]([H])([C@]5([H])O[H])C(C)(C)O[C@@]6([H])CC(=O)OC	0	2
O=C5[C@@]6([H])[C@@](C)([C@@]4([H])CC[C@]2(C)[C@@]1(O[C@]1([H])C(=O)O[C@@]2([H])C3=COC=C3)[C@]4(C)[C@@]5([H])O[H])[C@@]([H])(CC(=O)OC6(C)C)OC(=O)C	1	2
COC=1C=CC(=CC=1)[C@]3([H])CC(=O)C=2C=CC(=CC=2O3)O[C@]4([H])O[C@]([H])(CO[H])[C@@]([H])(O[H])[C@]([H])(O[H])[C@@]4([H])O[H]	1	3
CC(C)=CCC=2C=1O[C@@]([H])(CC(=O)C=1C(=CC=2O[H])O[H])C=3C=CC=CC=3	0	2
O=C1C=C(OC=2C=C(C=CC1=2)O[H])C=3/C=C(/C/C=C(\C)C)C(=CC=3)O[H]	0	2
CC(C)=CCC=2/C=C(/C=C/C(=O)C=1C=CC(O[H])=C(C/C=C(\C)C)C=1O[H])C=CC=2O[H]	2	2
CC(C)=CCC=1C(O[H])=C(C=CC=1O[H])[C@@]3([H])COC=2/C=C(/OC)C(C/C=C(\C)C)=C(O[H])C=2C3=O	2	2
CC5(C)[C@]4([H])CC[C@@]3(C)[C@]2(C)C[C@]([H])(O[H])[C@]1([H])[C@](C)(CC[C@@]1([H])C(C)(C)O[H])[C@@]2([H])CC[C@]3([H])[C@@]4(C)CC[C@]5([H])O[H]	0	2
O=C5[C@]6([H])[C@@](C)([C@@]4([H])CC[C@]2(C)[C@]1(O[C@@]1([H])C(=O)O[C@@]2([H])C3=COC=C3)[C@@]4(C)[C@]5([H])O[H])[C@]([H])(CC(=O)OC6(C)C)O[H]	1	2
O=C(C)C[C@]6([H])C[C@@]2([H])[C@@]1(COC(=O)C[C@]1([H])OC2(C)C)[C@@]7([H])CC[C@]4(C)[C@@]3(O[C@]3([H])C(=O)O[C@@]4([H])C5=COC=C5)[C@@]67C	0	2
O=C(C)O[C@]5([H])C[C@]1([H])[C@]([H])(CC=CC(=O)OC1(C)C)C6=CC[C@]3(C)[C@@]2(O[C@]2([H])C(=O)O[C@@]3([H])C4=COC=C4)[C@@]56C	0	2
O=C(C)O[C@]6([H])C[C@@]1([H])[C@]2(C[C@@]([H])(OC1(C)C)CC(=O)O2)[C@@]7([H])CC[C@]4(C)[C@@]3(O[C@]3([H])C(=O)O[C@@]4([H])C5=COC=C5)[C@@]67C	0	2
CC(C)=CCC=1C(O[H])=C(C=CC=1O[H])C(=O)C=CC=3C=C2C=CC(C)(C)OC2=C(C=3)O[H]	1	2
CC1(C)C=CC=2C(O1)=C(C=CC=2O[H])[C@@]3([H])CC=4C(OC3)=C(C=O)C(=CC=4OC)O[H]	0	2
COC=1/C=C(/O[H])C(C=O)=C2OC[C@]([H])(CC=12)C=3C=CC(OC)=C(C/C=C(\C)C)C=3O[H]	0	2
CC(C)=CCC=1C(O[H])=C(C=CC=1O[H])C3=COC=2/C=C(/OC)C(C/C=C(\C)C)=C(O[H])C=2C3=O	2	2
O=C5C[C@]1([H])[C@](C)(C=CC(=O)OC1(C)C)[C@@]6([H])CC[C@]3(C)[C@@]2(O[C@]2([H])C(=O)O[C@@]3([H])C4=COC=C4)[C@@]56C	0	2
CC(C)=CCC[C@@](C)([H])C1=CC[C@@](C)(O[H])[C@@]1([H])C/C2=C(\O[H])[C@@]([H])(CCC2=O)O[H]	0	3
CC(C)=CCC=2C(O[H])=C(C/C=C(\C)C)C=1O[C@@]([H])(CC(=O)C=1C=2O[H])C=3C=CC(=CC=3)O[H]	2	2
CC5(C)OC=4C=CC1=C(O[C@@]2([H])C=3C(OC[C@]12[H])=CC(=CC=3OC)O[H])C=4C=C5	0	2
O=C6C[C@]2([H])[C@@]1(COC(=O)C[C@]1([H])OC2(C)C)[C@@]7([H])CC[C@]4(C)[C@@]3(O[C@]3([H])C(=O)O[C@@]4([H])C5=COC=C5)[C@@]67C	0	2
CC3(C)C=CC=2C=1O[C@@]([H])(CC(=O)C=1C(=CC=2O3)O[H])C=4C=CC(=CC=4)O[H]	0	2
O=C5C[C@]([H])([C@@]1(COC(=O)C[C@]1([H])O[H])[C@@]6([H])CC[C@]3(C)[C@@]2(O[C@]2([H])C(=O)O[C@@]3([H])C4=COC=C4)[C@@]56C)C(C)(C)O[H]	1	3
O=C5C[C@]1([H])[C@@](COC1(C)C)([C@@]6([H])CC[C@]3(C)[C@@]2(O[C@]2([H])C(=O)O[C@@]3([H])C4=COC=C4)[C@@]56C)[C@@]([H])(CC(=O)OC)O[H]	0	3
CC(C)=CCC=1C(O[H])=C(C=CC=1O[H])[C@@]3([H])COC=2/C=C(/O[H])C(C/C=C(\C)C)=C(O[H])C=2C3=O	2	2
CC(C)(O[H])[C@]2([H])CC=1C=C(C(=CC=1O2)O[H])C(=O)CC(=O)C=3/C=C(/C/C=C(\C)C)C(=CC=3)O[H]	1	2
CC4(C)OC=3C(=CC(/C=C/C(=O)C=2C=CC=1OC(C)(C)C=CC=1C=2O[H])=CC=3O[H])C=C4	0	2
O=C6C[C@]2([H])[C@@]1(COC(=O)C[C@]1([H])OC2(C)C)[C@@]7([H])CC[C@]4(C)[C@@]3(O[C@]3([H])C(=O)O[C@@]4([H])C5=CC(=O)O[C@@]5([H])O[H])[C@@]67C	1	3
O=C(O[H])[C@]([H])(CCC(=C)C(C)(C)O[H])[C@]4([H])[C@@]3(C)CC=C1C(=CC[C@]2([H])[C@]1(C)CC[C@@]([H])(O[H])C2(C)C)[C@]3(C)C[C@@]4([H])O[H]	1	2
O=C(O[H])[C@]([H])(CCC(=C)C(C)(C)[H])[C@]4([H])[C@@]3(C)CC=C1C(=CC[C@]2([H])[C@]1(C)CC[C@@]([H])(O[H])C2(C)C)[C@]3(C)C[C@@]4([H])O[H]	1	2
O=C(O[H])[C@]([H])(CCC(=C)C(C)(C)[H])[C@]4([H])[C@@]3(C)CC=C1C(=CC[C@]2([H])[C@]1(C)CC[C@]([H])(O[H])C2(C)C)[C@]3(C)C[C@@]4([H])O[H]	1	2
COC=1/C=C(/O[H])C(=CC=1)[C@@]4([H])CC=3C=CC=2OC(C)(C)C=CC=2C=3OC4	0	2
CC3(C)OC=2C=CC=1C[C@@]([H])(COC=1C=2C=C3)C=4C=CC(OC)=C(O[H])C=4O[H]	0	2
O=C(O[H])[C@]([H])(CC/C=C(\C)C)[C@]3([H])[C@@]2(C)CC=C1C(=CC[C@@]([H])(C(C)=C)[C@]1(C)CCC(=O)O[H])[C@]2(C)C[C@@]3([H])O[H]	2	2
CC1(C)C=CC=2C(O1)=C(C=CC=2O[H])C4=CC=3C=CC(=CC=3OC4)O[H]	0	2
CC(C)=CCC=2/C=C(/C[C@@]([H])(O[H])C(=O)C=1/C=C(/C/C=C(\C)C)C(=CC=1O[H])O[H])C=CC=2O[H]	2	2
CC4(C)OC=3C=CC(/C2=C/OC=1/C=C(/O[H])C(CCC(C)(C)O[H])=C(O[H])C=1C2=O)=C(O[H])C=3C=C4	1	2
CC(C)=CCC=2C(=CC=1OC=C(C(=O)C=1C=2O[H])C=3C=CC(=CC=3)O[H])OC	0	2
O=C(O[H])[C@]([H])(CCC(=C)C(C)(C)[H])[C@]4([H])[C@@]3(C)CC=C1C(=C[C@]([H])(O[H])[C@]2([H])[C@]1(C)CC[C@]([H])(OC(=O)C)C2(C)C)[C@]3(C)C[C@@]4([H])O[H]	2	2
O=C(O[H])[C@]([H])(CC/C=C(\C)C)[C@]4([H])[C@@]3(C)CC=C1C(=CC[C@]2([H])[C@]1(C)CC[C@]([H])(O[H])C2(C)C)[C@]3(C)C[C@@]4([H])O[H]	1	2
CC4(C)OC=1C(=CC(=CC=1O[H])C3=COC=2C=C(/C=C(/O[H])C=2C3=O)O[H])C[C@]4([H])O[H]	0	3
CC(C)=CCC=1C=C(/C=C(/O[H])C=1O[H])C2=COC=3C(C2=O)=C(/C=C(/O[H])C=3C/C=C(\C)C)O[H]	2	2
COC=1/C=C(/O[H])C(=CC=1)[C@@]3([H])CC=2C=CC(=CC=2OC3)O[C@]4([H])O[C@]([H])(CO[H])[C@@]([H])(O[H])[C@]([H])(O[H])[C@@]4([H])O[H]	1	3
C/C1=C/C[C@]2([H])[C@@]([H])(C1)C=3C(OC2(C)C)=CC(=CC=3O[C@]4([H])O[C@]([H])(CO[H])[C@@]([H])(O[H])[C@]([H])(O[H])[C@@]4([H])O[H])CCCCC	1	2
CC3(C)OC=2C=CC=1C[C@]([H])(COC=1C=2C=C3)C=4C=CC(OC)=C(O[H])C=4O[H]	0	2
CC3(C)OC=2C=CC(/C=C/C(=O)C=1C=CC(=CC=1)O[H])=C(OC)C=2C=C3	0	2
CC(C)(O[H])[C@]([H])(CC[C@](C)([H])C1=CC[C@](C)(O[H])[C@]1([H])C/C2=C(\O[H])[C@@]([H])(CCC2=O)O[H])O[H]	0	4
O=C3OC=2C=C1O[C@](C)(CC/C1=C(\OC)C=2/C=C3/C=4C=CC(=CC=4O[H])O[H])CO[H]	0	2
CC4(C)OC=1C(=CC(=CC=1O[H])C3=COC=2/C=C(/O[H])C(C/C=C(\C)C)=C(O[H])C=2C3=O)C=C4	1	2
O=C(O[H])[C@]([H])(CC/C=C(\C)C)[C@]3([H])[C@@]2(C)CCC1=C(CC[C@@]([H])(C(C)=C)[C@]1(C)CCC(=O)O[H])[C@]2(C)C[C@@]3([H])O[H]	2	2
O=C4OC=1C(=CC=C2OC(C)(C)C=CC=12)C=5OC=3C=C(/C=C(/O[H])C=3C4=5)OC	0	2
O=C1C=C(OC=2/C=C(/O[H])C(C/C=C(\C)C)=C(O[H])C1=2)C=3/C=C(/C/C=C(\C)C)C(O[H])=C(C=3)O[H]	2	2

## Sheet: Table S2
Table S2. MS175.
ID	Structure
1	CC=2N([H])C(C)=C(C(=O)OC)[C@]([H])(C=1C=CC=CC=1[N+](=O)[O-])C=2C(=O)OCC(C)=O
2	CC(C)([H])OC(=O)C4=C(C)N([H])C(N([H])[H])=C(C(=O)O[C@@]1([H])CN(C1)C([H])(C=2C=CC=CC=2)C=3C=CC=CC=3)[C@]4([H])C=5C=CC=C(C=5)[N+]([O-])=O
3	CC=1N([H])C(C#N)=C(C(=O)OC)[C@]([H])(C=1C(=O)OC(C)(C)[H])C=2C=C(C=CC=2)[N+](=O)[O-]
4	O=C(OCC)C1=C(COCCN([H])[H])N([H])C(C)=C(C(=O)OC)[C@]1([H])C=2C=CC=CC=2[Cl]
5	[Cl]C=2C=C1N([H])[C@@]([H])(CC)N([H])C(=O)C1=CC=2[S](=O)(=O)N([H])[H]
6	[H]O[C@]([H])(CN([H])CCC=1/C=C(/OC)C(OC)=CC=1)COC=2/C=C(/C)C=CC=2
7	[H]O[C@@]2([H])C[C@]1([H])CC(C[C@@]1([H])[C@]2([H])C=C[C@@]([H])(O[H])[C@](C)([H])CC#CC)=CCCCC(=O)OCC(=O)C=3C=CC=CC=3
8	[Cl]C=2C=C1N([H])C(=N[S](=O)(=O)C1=CC=2[S](=O)(=O)N([H])[H])C[S]CC=3C=CC=CC=3
9	O=C(N([H])[H])C=1N=NC(=CC=1)N([H])N([H])[H]
10	O=[P]1(OCC(C)(C)CO1)C4=C(C)N([H])C(C)=C(C(=O)OCCN(CC=2C=CC=CC=2)C=3C=CC=CC=3)[C@@]4([H])C=5C=C(C=CC=5)[N+]([O-])=O
11	CCCC/C1=N/C(=NN1CC=2C=CC(=NC=2)C=3C=CC=CC=3/C4=N/N([H])N=N4)CCCC
12	CN([H])C(=NC)N([H])CC=1C=CC=CC=1
13	O=C(O[C@@]1([H])CN(CCC1)CC=2C=CC=CC=2)C3=C(C)N([H])C(C)=C(C(=O)OC)[C@@]3([H])C=4C=C(C=CC=4)[N+]([O-])=O
14	CC=2/N=C(/[Cl])C(N([H])C1=NCCN1[H])=C(N=2)OC
15	O=[S](=O)(N([H])C=1N=C(/N=C(/OCCO[H])C=1OC=2C=CC=CC=2OC)C=3N=CC=CN=3)C=4C=CC(=CC=4)C(C)(C)C
16	[H]N1CC/N=C1/CC=2C=CC=CC=2
17	O=C(N2C[C@@]1([S]CC[S]1)C[C@@]2([H])C(=O)O[H])[C@@](C)([H])N([H])[C@]([H])(CCC=3C=CC=CC=3)C(=O)OCC
18	[F]C([F])([F])C=3C=C2N([H])[C@]([H])(CC=1C=CC=CC=1)N([H])[S](=O)(=O)C2=CC=3[S](=O)(=O)N([H])[H]
19	CCCN([H])[S](=O)(=O)N([H])C=2N=C/N=C(/OCCOC=1N=CC([Br])=CN=1)C=2C=3C=CC([Br])=CC=3
20	[Cl]CCN(CC=1C=CC=CC=1)[C@](C)([H])COC=2C=CC=CC=2
21	O=C2CCC=1C(=NC(C)=NC=1C)N2CC=3C=CC(=CC=3)C=4C=CC=CC=4/C5=N/N([H])N=N5
22	[Cl]C=2C=C1N([H])[C@]([H])(N([H])[S](=O)(=O)C1=CC=2[S](=O)(=O)N([H])[H])[C@]3([H])C[C@@]4([H])C[C@]3([H])C=C4
23	CCCCC[C@]([H])(O[H])CC[C@]3([H])[C@@]2([H])CC=1C=C/C=C(/OCC(=O)O[H])C=1C[C@@]2([H])C[C@@]3([H])O[H]
24	[Cl]C=1C=C/C=C(/[Cl])C=1N([H])C2=NCCN2[H]
25	O=C(N1CCN(CC1)C=3N=C2/C=C(/OC)C(OC)=CC2=C(N=3)N([H])[H])C=4OC=CC=4
26	[H]O[C@@]2([H])C[C@@]([H])(O[H])[C@]([H])(CC[C@@]([H])(O[H])CCC=1C=CC=CC=1)[C@@]2([H])C/C=C/CCCC(=O)OC(C)(C)[H]
27	[H]OC=1C=C(C=CC=1)N(C/C2=N/CCN2[H])C=3C=CC(C)=CC=3
28	CC[N+](CCOC=1C(OCC[N+](CC)(CC)CC)=CC=CC=1OCC[N+](CC)(CC)CC)(CC)CC.[I-].[I-].[I-]
29	[H]O[C@@]([H])(CN([H])C(C)(C)[H])COC=1/C=C(/C)C(OC(=O)C)=C(C)C=1C
30	O=C(O[C@]1([H])CN(CC1)CC=2C=CC=CC=2)C3=C(C)N([H])C(C)=C(C(=O)OC)[C@]3([H])C=4C=C(C=CC=4)[N+]([O-])=O
31	O=C(N1CCN(CC1)C=3N=C2/C=C(/OC)C(OC)=CC2=C(N=3)N([H])[H])[C@@]4([H])OCCC4
32	O=[S]2(=O)C=1[S]C(=CC=1[C@]([H])(C[C@@]2(C)[H])N([H])CC)[S](=O)(=O)N([H])[H]
33	O=C(OCC)C1=C(C)N([H])C(C)=C(C(=O)OC)[C@@]1([H])C=2C=C(C=CC=2)[N+]([O-])=O
34	[H]O[C@@]([H])(CN([H])C(C)(C)[H])COC=1C=CC=CC=1OCC=C
35	O=C(OCC(C)(C)[H])C1=C(C)N([H])C(C)=C(C(=O)OC)[C@@]1([H])C=2C=CC=CC=2[N+]([O-])=O
36	O=C(N1CCN(CC1)C=3N=C2/C=C(/OC)C(OC)=CC2=C(N=3)N([H])[H])[C@]5([H])OC=4C=CC=CC=4OC5
37	O=C(OC(C)(C)CN(C)CCC([H])(C=1C=CC=CC=1)C=2C=CC=CC=2)C3=C(C)N([H])C(C)=C(C(=O)OC)[C@]3([H])C=4C=C(C=CC=4)[N+]([O-])=O
38	O=C(OC)[C@@]3([H])[C@@]1([H])C[C@@]4([H])N(C[C@@]1([H])C[C@@]([H])(OC(=O)C=CC=2/C=C(/OC)C(OC)=C(OC)C=2)[C@]3([H])OC)CCC5=C4N([H])C=6/C=C(/OC)C=CC5=6
39	C[N+]1(CCCC1)CCCCC[N+]2(C)CCCC2
40	CC=2N([H])C(C)=C(C(=O)OCC)C([H])(C=1C=CC=CC=1/C=C/C(=O)OC(C)(C)C)C=2C(=O)OCC
41	[Cl]C=2C=1CCN([H])C[C@]([H])(C=1/C=C(/O[H])C=2O[H])C=3C=CC(O[H])=CC=3
42	[Cl]C=1C=C/C=C(/[Cl])C=1CC(=O)N([H])C(=N[H])N([H])[H]
43	O=C6OC(COC(=O)C=4C=CC=C5/N=C(/OCC)N(CC=1C=CC(=CC=1)C=2C=CC=CC=2/C3=N/OC(=O)N3[H])C=45)=C(C)O6
44	[H]OC(=O)C=4C=CC=C5/N=C(/OCC)N(CC=1C=CC(=CC=1)C=2C=CC=CC=2/C3=N/N([H])N=N3)C=45
45	[Cl]C=1C=C/C=C(/[Cl])C=1/C=N/N=C(/N([H])[H])N([H])[H]
46	O=C(N2CC=1/C=C(/OC)C(OC)=CC=1C[C@@]2([H])C(=O)O[H])[C@@](C)([H])N([H])[C@]([H])(CCC=3C=CC=CC=3)C(=O)OCC
47	CN(CC=1C=CC=CC=1)CC#C
48	[Cl]C=4/N=C(/CCCC)N(CC=1C=CC(=CC=1)C=2C=CC=CC=2/C3=N/N([H])N=N3)C=4CO[H]
49	[F]C=2C=C1CC[C@@]([H])(OC1=CC=2)[C@]([H])(O[H])CN([H])C[C@]([H])(O[H])[C@@]4([H])OC=3C=CC([F])=CC=3CC4
50	[H]O[C@@]2([H])C[C@@]([H])(O[H])[C@]([H])(C=C[C@@]([H])(O[H])CCC=1C=CC=CC=1)[C@@]2([H])C/C=C\CCCC(=O)N([H])CC
51	[H]N([H])C(=NCCN1CCCCCCC1)N([H])[H]
52	O=[S]1(=O)N(C[C@]([H])(N([H])CC)C=2C=C([S]C1=2)[S](=O)(=O)N([H])[H])CCCOC
53	O=C(OC/C=C/C=1C=CC=CC=1)C2=C(C)N([H])C(C)=C(C(=O)OCCOC)[C@@]2([H])C=3C=CC=C(C=3)[N+](=O)[O-]
54	O=C(OC)C1=C(C)N([H])C(C)=C(C(=O)OC)C1([H])C=2C=CC=CC=2[N+]([O-])=O
55	[H]O[C@]2([H])C[C@]1([H])OC(C[C@]1([H])[C@@]2([H])C=C[C@@]([H])(O[H])CCCCC)=CCCCC(=O)O[H]
56	[H]O[C@]([H])(CN([H])[C@@](C)([H])CCC=1C=CC=CC=1)C=2C=C(C(O[H])=CC=2)C(=O)N([H])[H]
57	O=C2N1N(CCC[C@@]1([H])C(=O)O[H])CCC[C@]2([H])N([H])[C@]([H])(CCC=3C=CC=CC=3)C(=O)OCC
58	[F]C([F])(C=C[C@]1([H])[C@@]([H])(C/C=C\CCCC(=O)OC(C)(C)[H])[C@@]([H])(O[H])C[C@@]1([H])O[H])COC=2C=CC=CC=2
59	O=C(OC(C)(C)[H])C1=C(C)N([H])C(C)=C(C(=O)OC)[C@]1([H])C2=CC=CC3=NON=C23
60	[F]C([F])([F])C=2/C=C(/OC[C@]([H])(O[H])C=C[C@]1([H])[C@@]([H])(C/C=C\CCCC(=O)OC(C)(C)[H])[C@@]([H])(O[H])C[C@@]1([H])O[H])C=CC=2
61	O=C(N2[C@@]1([H])CCCC[C@@]1([H])C[C@@]2([H])C(=O)O[H])[C@@](C)([H])N([H])[C@]([H])(CCC)C(=O)OCC
62	[Cl]C=1C=CC=C(C=1[Cl])[C@]2([H])C(C(=O)OC)=C(C)N([H])C(C)=C2C(=O)OCOC(=O)CCC
63	[Cl]C=1C(=CC=CC=1[Cl])[C@@]2([H])C(=C(C)N([H])C(C)=C2C(=O)OC)C(=O)OCC
64	[H]N([H])N([H])C=1N=NC=C2C=CC=CC=12
65	O=C(OCCN(C)CC=1C=CC=CC=1)C2=C(C)N([H])C(C)=C(C(=O)OC)[C@@]2([H])C=3C=C(C=CC=3)[N+]([O-])=O
66	[H]O[C@@]1([H])CC=2C(C[C@@]1([H])O[H])=CC=CC=2OC[C@@]([H])(O[H])CN([H])C(C)(C)C
67	[H]O[C@@]([H])(CN([H])C(C)(C)C)COC=1C=CC=CC=1[C@]2([H])CCCC2
68	[H]O[C@@]([H])(CN([H])C(C)(C)C)COC=1C=CC=C2N([H])C(=O)CCC=12
69	[H]OC(=O)[C@@]([H])(N(CC=1C=CC(=CC=1)C=2C=CC=CC=2/C3=N/N([H])N=N3)C(=O)CCCC)C(C)(C)[H]
70	O=C(N2[C@@]1([H])CCC[C@@]1([H])C[C@@]2([H])C(=O)O[H])[C@@](C)([H])N([H])[C@]([H])(CCC=3C=CC=CC=3)C(=O)OCC
71	O=C4N(CC=1C=CC(=CC=1)C=2C=CC=CC=2/C3=N/N([H])N=N3)C(=NC45CCCC5)CCCC
72	CC(C)([H])COC[C@]([H])(CN(CC=1C=CC=CC=1)C=2C=CC=CC=2)N3CCCC3
73	O=C(OC)[C@@]3([H])[C@@]1([H])C[C@@]4([H])N(C[C@@]1([H])C[C@@]([H])(OC(=O)C=2/C=C(/OC)C(OC)=C(OC)C=2)[C@]3([H])OC)CCC5=C4N([H])C=6C=CC=CC5=6
74	O=[S](=O)(N1CCN(C)CC1)C=4/C=C(/C2=N/C(=O)C3=C(N2[H])C(=NN3C)CCC)C(OCC)=CC=4
75	O=C1N([H])C(=O)N(C)C=2N=CN(C)C1=2
76	O=[S](=O)(N([H])C(=O)N([H])C(C)(C)[H])C=1C=NC=CC=1N([H])C=2/C=C(/C)C=CC=2
77	[H]O[C@@]([H])(CN([H])C(C)(C)[H])COC=1C=CC(CCOC)=CC=1
78	[H]O[C@@]([H])(CN([H])C(C)(C)[H])COC=1C=CC(COCCOC(C)(C)[H])=CC=1
79	[H]O[C@@]([H])(C[C@]([H])(C(=O)N([H])CC(C)(C)C(=O)N([H])[H])C(C)(C)[H])[C@]([H])(C[C@]([H])(CC=1/C=C(/OCCCOC)C(OC)=CC=1)C(C)(C)[H])N([H])[H]
80	N#C[C@@](CCCN(C)CCC=1/C=C(/OC)C(OC)=CC=1)(C=2/C=C(/OC)C(OC)=CC=2)C(C)(C)[H]
81	O=C2N(CC(=O)O[H])C=1C=CC=CC=1CC[C@]2([H])N([H])[C@]([H])(CCC=3C=CC=CC=3)C(=O)OCC
82	O=C(N1CCC[C@@]1([H])C(=O)O[H])[C@@](C)([H])N([H])[C@@]([H])(CCC=2C=CC=CC=2)C(=O)OCC
83	CCC/C1=N/C(=C(N1CC=2C=CC(=CC=2)C=3C=CC=CC=3/C4=N/N=NN4[H])C(=O)O[H])C(C)(C)O[H]
84	[H]OC(=O)[C@]1([H])C[C@]([H])(CN1C(=O)C[P@](=O)(O[C@@]([H])(OC(=O)CC)C(C)(C)[H])CCCCC=2C=CC=CC=2)[C@@]3([H])CCCCC3
85	[H]OC(=O)C=1C=CC=CC=1C=6C=CC(CN3C=2C=C(/C=C(/C)C=2/N=C3/CCC)C5=NC=4C=CC=CC=4N5C)=CC=6
86	[H][S]C[C@](C)([H])C(=O)N1CCC[C@@]1([H])C(=O)O[H]
87	O=C(C=1C=CC=CC=1)[C@](C)([H])N(CC)CC
88	O=C(N2[C@@]1([H])CCCC[C@]1([H])C[C@@]2([H])C(=O)O[H])[C@@](C)([H])N([H])[C@]([H])(CCC=3C=CC=CC=3)C(=O)OCC
89	O=C(N2CC=1C=CC=CC=1C[C@@]2([H])C(=O)O[H])[C@@](C)([H])N([H])[C@]([H])(CCC=3C=CC=CC=3)C(=O)OCC
90	O=C(N1CCC[C@@]1([H])C(=O)O[H])[C@]([H])(CCCCN([H])[H])N([H])[C@@]([H])(CCC=2C=CC=CC=2)C(=O)O[H]
91	[Cl]C=1C=CC=CC=1[C@@]2([H])C(=C(COCCN([H])[H])N([H])C(C)=C2C(=O)OC)C(=O)OCC
92	O=C(O[H])C(=C/C1=C/N=C(/CCCC)N1CC=2C=CC(=CC=2)C(=O)O[H])CC=3[S]C=CC=3
93	[H]N([H])C=1C=C(/N=C(/N([H])[H])[N+]=1[O-])N2CCCCC2
94	O=C(O[H])[C@](C)(CC=1/C=C(/O[H])C(O[H])=CC=1)N([H])[H]
95	[Cl]C=2C=C1N([H])CN([H])[S](=O)(=O)C1=CC=2[S](=O)(=O)N([H])[H]
96	O=C4N(CC=1C=CC=CC=1)[C@]3([H])[C@@]2([H])CCC[S+]2C[C@]3([H])N4CC=5C=CC=CC=5
97	[H]O[C@]([H])([C@@]1([H])CC1)[C@@]([H])(O[H])[C@@]([H])(C[C@@]2([H])CCCCC2)N([H])C(=O)[C@]([H])(C/C3=C/N=CN3[H])N([H])C(=O)[C@]([H])(C[S](=O)(=O)C(C)(C)C)CC=4C=CC=CC=4
98	[F]C([F])([F])C=2C=C1N([H])CN([H])[S](=O)(=O)C1=CC=2[S](=O)(=O)N([H])[H]
99	[Cl]C([Cl])([H])[C@@]2([H])N([H])[S](=O)(=O)C=1C=C(C([Cl])=CC=1N2[H])[S](=O)(=O)N([H])[H]
100	[Cl]C=2C=C1N([H])C=N[S](=O)(=O)C1=CC=2[S](=O)(=O)N([H])[H]
101	[H]N([H])C(=N[H])N2CCC=1C=CC=CC=1C2
102	[Cl]C=1C=CC(=CC=1[S](=O)(=O)N([H])[H])[C@@]2(O[H])N([H])C(=O)C=3C=CC=CC2=3
103	[Cl]C[C@@]2([H])N([H])C=1/C=C(/[Cl])C(=CC=1[S](=O)(=O)N2C)[S](=O)(=O)N([H])[H]
104	[Cl]C=1C=CC(C)=CC=1OC[C@]([H])(O[H])CN([H])C(C)(C)C
105	O=C(O[C@]([H])(CN([H])C(C)(C)C)COC=1C=CC=C2N([H])C(C)=CC=12)C=3C=CC=CC=3
106	[H]O[C@@]([H])(CN([H])C(C)(C)[H])COC=2C=CC(CCOC[C@@]1([H])CC1)=CC=2
107	[Cl]C=1N=C(C(=NC=1N([H])[H])N([H])[H])C(=O)N=C(N([H])[H])N([H])[H]
108	[Cl]C=2/C=C(/N([H])CC=1OC=CC=1)C(=CC=2[S](=O)(=O)N([H])[H])C(=O)O[H]
109	COC=4C=C3N=C/C=C(/OC=2C=CC(N([H])C(O[H])=NC1([H])CC1)=C([Cl])C=2)C3=CC=4/C(=N/[H])O[H]
110	O=C(N([H])[C@]1([H])CC[C@@]([H])(CC1)C(=O)O[H])[C@]4(C[C@@]([H])(COCCOC)C(=O)OC=3C=CC=2CCCC=2C=3)CCCC4
111	O=[S](=O)(N([H])[H])C=1[S]/C(=N\C(=O)C)N(C)N=1
112	[H]N([H])[C@]1([H])C[C@@]1([H])C=2C=CC=CC=2
113	O=C(OC)[C@@]3([H])[C@@]1([H])C[C@@]4([H])N(C[C@@]1([H])C[C@@]([H])(OC(=O)C=2/C=C(/OC)C(OC)=C(OC)C=2)[C@]3([H])OC)CCC5=C4N([H])C=6/C=C(/OC)C=CC5=6
114	[H]N([H])C(=NC[C@]1([H])O[C@]2(OC1)CCCCC2)N([H])[H]
115	CN(C)[C@]3([H])C(O[H])=C(C(=O)[C@@]4(O[H])C(O[H])=C2C(=O)C=1C(O[H])=CC=CC=1[C@@](C)(O[H])[C@@]2([H])C[C@]34[H])C(=O)N([H])CN5CCCC5
116	O=C(OC)[C@]([H])(C=1C=CC=CC=1)[C@@]2([H])CCCCN2[H]
117	[Cl]C=1C=C(/C=C(/[Cl])C=1N([H])C2=NCCN2[H])N([H])[H]
118	[H]N([H])[C@](C)([H])CC=1C=CC=CC=1
119	[H]O[C@@]([H])(CN([H])C(C)(C)[H])C=1/C=C(/O[H])C=C(O[H])C=1
120	C[C@@]1([H])N(C)CCO[C@]1([H])C=2C=CC=CC=2
121	[F][C@]14[C@@]([H])(CCC2=CC(=O)CC[C@]12C)[C@]3([H])CC[C@](O[H])(C(=O)CO[H])[C@@]3(C)C[C@]4([H])O[H]
122	O=C3N(CCN(C)C)C=1C=CC=CC=1[S][C@@]([H])(C=2C=CC(OC)=CC=2)[C@@]3([H])OC(=O)C
123	CN([H])CCC[C@@]2([H])C=1C=CC=CC=1C=CC=3C=CC=CC2=3
124	[Br]C=1C=CC=CC=1C[N+](C)(C)CC
125	[H]O[C@@]([H])(CN([H])C(C)(C)[H])COC=1C=CC(=CC=1)CC(=O)N([H])[H]
126	[O-][N+](=O)OC([H])(CO[N+]([O-])=O)CO[N+]([O-])=O
127	[Cl]C=2C=C1N([H])[C@@](C)([H])N(C(=O)C1=CC=2[S](=O)(=O)N([H])[H])C=3C=CC=CC=3C
128	O=C2OC[C@]([H])(C/C1=C/N=CN1C)[C@]2([H])CC
129	[H]O[C@@]([H])(COC=2C=CC=C3N([H])C=1C=CC=CC=1C=23)CN([H])CCOC=4C=CC=CC=4OC
130	[H]O[C@@]([H])(CN([H])C(C)(C)[H])COC=1C=CC=C2N([H])C=CC=12
131	CN1C[C@@]([H])(C[C@]2([H])C=3C=CC=C4N([H])C=C(C[C@]12[H])C=34)C(=O)N([H])[C@@]5(O[C@]6(O[H])N(C5=O)[C@](C)([H])C(=O)N7CCC[C@@]67[H])C(C)(C)[H].[H]O[S](C)(=O)=O
132	[H]O[C@@]1([H])CO[C@@]2([H])[C@]1([H])OC[C@@]2([H])O[N+]([O-])=O
133	CC1(C)[C@](C)(N([H])C)[C@@]2([H])C[C@]1([H])CC2
134	[Cl]/C1=C/C=C(C=C1)[C@]3(O)N2CCN=C2C4=CC=CC=C34
135	[Cl]/C1=C/C=C(C=C1)[C@]3(O)N2CCN=C2C4=CC=CC=C34
136	O=[S](=O)(N)OC[C@@]23OC[C@@]1([H])OC(C)(C)O[C@@]1([H])[C@]2([H])OC(C)(C)O3
137	[Cl]C=2C=C1N[C@]([H])(N[S](=O)(=O)C1=CC=2[S](=O)(=O)N)[C@]3([H])C[C@]4([H])C[C@@]3([H])C=C4
138	[Cl]C=2C=C1N[C@]([H])(N[S](=O)(=O)C1=CC=2[S](=O)(=O)N)[C@]3([H])C[C@@]4([H])C[C@]3([H])C=C4
139	O[C@@]1(C[C@]([H])(NC([H])(CO)CO)[C@@](O)([H])[C@](O)([H])[C@@]1(O)[H])CO
140	[Cl]/C1=C/C=C(/C=C1/C/C2=C/C=C(C=C2)OCC)[C@]3([H])O[C@]([H])(CO)[C@](O)([H])[C@@](O)([H])[C@]3(O)[H]
141	O=C(C[C@]([H])(C/C1=C/C=CC=C1)C(O)=O)N3C[C@]2([H])CCCC[C@@]2([H])C3
142	O=C4N(CC/C1=C/C=C(C=C1)[S](=O)(=O)NC(=O)NC2([H])CCCCC2)C(=O)C=3/C=C(/OC)C=CC=3C4(C)C
143	O=C1NC(=O)[S][C@@]1([H])C/C3=C/C=C(/OCC/C2=N/C=C(/CC)C=C2)C=C3
144	CC#CCN1C5=C(/N=C1/N2CCC[C@](N)([H])C2)N(C)C(=O)N(CC=4/N=C(/C)C3=CC=CC=C3N=4)C5=O
145	OC24CC3(NCC(=O)N1CCC[C@@]1([H])C#N)C[C@@]([H])(C2)C[C@]([H])(C3)C4
146	O=[S](=O)(NC(=O)NCCCC)C1=C/C=C(/C)C=C1
147	O[C@@]4([H])[C@@](O)([H])[C@]([H])(O[C@@]([H])(C1=C/C=C(/C)C(=C1)CC=2[S]C(=CC=2)C3=C/C=C(/[F])C=C3)[C@@]4(O)[H])CO
148	O[C@]1([H])[C@@]([H])(CO)N(C[C@@](O)([H])[C@]1(O)[H])CCO
149	O=[S](=O)(NC=1N=CC(OCCOC)=CN=1)C2=CC=CC=C2
150	O[C@@]4([H])[C@]([H])(O[C@]2([H])O[C@@](C)([H])[C@@]([H])(N[C@]1([H])C=C(CO)[C@@](O)([H])[C@@](O)([H])[C@]1(O)[H])[C@@](O)([H])[C@]2(O)[H])[C@]([H])(O[C@]([H])(O[C@]3([H])[C@]([H])(O[C@](O)([H])[C@@](O)([H])[C@]3(O)[H])CO)[C@@]4(O)[H])CO
151	O=C(NC1([H])CCCCC1)N[S](=O)(=O)C3=C/C=C(/CCNC(=O)C2=N/C=C(/C)N=C2)C=C3
152	N#CC=1C=CC=CC=1CN2C(=O)N(C)C(=O)C=C2N3CCC[C@](N)([H])C3
153	N=C(NCC/C1=C/C=CC=C1)NC(N)=N
154	[Cl]C=1C=CC(=CC=1C/C2=C/C=C(C=C2)O[C@@]3([H])CCOC3)[C@]4([H])O[C@]([H])(CO)[C@](O)([H])[C@@](O)([H])[C@]4(O)[H]
155	[Cl]/C1=C/C=C(C=C1)[S](=O)(=O)NC(=O)NCCC
156	O=C(NN1CCCCCC1)N[S](=O)(=O)C3=C/C=C(/CCNC(=O)C2=NOC(C)=C2)C=C3
157	O=C(N[C@@]1([H])CC[C@@](C)([H])CC1)N[S](=O)(=O)C3=C/C=C(/CCNC(=O)N2CC(C)=C(CC)C2=O)C=C3
158	NC(=O)CNC(=O)[C@@]([H])(NC(=O)[C@]1([H])CCCN1C(=O)[C@@]3([H])NC(=O)[C@@]([H])(NC(=O)[C@]([H])(CCC(N)=O)NC(=O)[C@]([H])(C/C2=C/C=CC=C2)NC(=O)[C@@]([H])(NC(=O)CC[S][S]C3)CC=4C=CC(O)=CC=4)CC(=O)N)CCCNC(=N)N
159	O=C(N[C@@]([H])(CC(C)(C)[H])C1=CC=C/C=C1/N2CCCCC2)C/C3=C/C(OCC)=C(C=C3)C(O)=O
160	OC13CC2(C[C@]([H])(C1)C[C@@]([H])(C2)C3)[C@@](N)([H])C(=O)N5[C@@]4([H])C[C@@]4([H])C[C@@]5([H])C#N
161	O[C@]1([H])[C@@]([H])(NC(=O)N(C)N=O)[C@](O)([H])O[C@]([H])(CO)[C@]1(O)[H]
162	[Cl]/C1=C/C=C(C=C1)[C@@]3(O)N2CCN=C2C4=CC=CC=C34
163	NC(=N)C2=C/C=C(/OCCCCCO/C1=C/C=C(C=C1)C(N)=N)C=C2
164	OC(=O)[C@]1([H])C[C@]([H])(CN1C(=O)C[P@](=O)(O[C@]([H])(OC(=O)CC)C(C)(C)[H])CCCC/C2=C/C=CC=C2)[C@]3([H])CCCCC3
165	[Cl]C=2C=C1NCN[S](=O)(=O)C1=CC=2[S](=O)(=O)N
166	O=C(N2[C@@]1([H])CCCC[C@]1([H])C[C@@]2([H])C(O)=O)[C@@](C)([H])N[C@]([H])(CC/C3=C/C=CC=C3)C(=O)OCC
167	O=C(NN2C[C@@]1([H])CCC[C@@]1([H])C2)N[S](=O)(=O)C3=C/C=C(/C)C=C3
168	[Cl]/C1=C/C=C(C=C1)C(=O)NCC/C2=C/C=C(/OC(C)(C)C(O)=O)C=C2
169	NC(=N)NC(=N)N(C)C
170	O=C(NN1CCCCCC1)N[S](=O)(=O)C2=C/C=C(/C)C=C2
171	O=C1NC(=O)[S][C@]1([H])C/C3=C/C=C(/OCCN(C)C=2N=CC=CC=2)C=C3
172	[Cl]/C1=C/C=C(/OC(C)(C)C(=O)OCC)C=C1
173	[Cl]/C1=C/C=C(C=C1)C(=O)C2=C/C=C(/OC(C)(C)C(=O)OC(C)(C)[H])C=C2
174	CC(C)([H])C1=NC(=N/C(=C1/C=C/[C@](O)([H])C[C@](O)([H])CC(=O)O)C2=C/C=C(/[F])C=C2)N(C)[S](C)(=O)=O
175	OC(=O)C=1C=CC=NC=1
